# Supplementary material for: MEMS-metasurface–enabled mode-switchable vortex lasers
Source: Sci Adv. 2024 Nov 20;10(47):eadq6299. doi: 10.1126/sciadv.adq6299 (PMC11578166; doi:10.1126/sciadv.adq6299)
Supplement: Supplementary file 2 — Movies S1 to S3 [file sciadv.adq6299_movies_s1_to_s3.zip]

Archive with 3 entries (3 files):
- sciadv.adq6299_movie_s3.mp4
- sciadv.adq6299_movie_s2.mp4
- sciadv.adq6299_movie_s1.mp4
